# Supplementary material for: Impact of Covid-19 on the Visit of Pediatric Patients with Injuries to the Emergency Department in Korea
Source: Children (Basel). 2021 Jul 2;8(7):568. doi: 10.3390/children8070568 (PMC8304024; doi:10.3390/children8070568)
Supplement: Supplementary file 1 [file children-08-00568-s001.zip]

Archive with 1 entries (1 files):
- children-1250540-supplementary.pdf
